# Supplementary material for: Adaptation of Helicoverpa armigera to Soybean Peptidase Inhibitors Is Associated with the Transgenerational Upregulation of Serine Peptidases
Source: Int J Mol Sci. 2022 Nov 18;23(22):14301. doi: 10.3390/ijms232214301 (PMC9693090; doi:10.3390/ijms232214301)
Supplement: Supplementary file 1 [file ijms-23-14301-s001.zip]

Archive with 2 entries (2 files):
- ijms-1995534-supplementary figures.pdf
- ijms-1995534-supplementary tables.pdf
